# Supplementary material for: County-level racial disparities in prostate cancer–specific mortality from 2005 to 2020
Source: JNCI Cancer Spectr. 2024 Nov 4;8(6):pkae109. doi: 10.1093/jncics/pkae109 (PMC11631307; doi:10.1093/jncics/pkae109)
Supplement: pkae109_Supplementary_Data [file pkae109_supplementary_data.zip]

Archive with 3 entries (3 files):
- Supplemental Table 1 county data.docx
- Supplementary Table 3.docx
- supplementary table 2.docx
